# Supplementary material for: Development and validation for research assessment of Oncotype DX® Breast Recurrence Score, EndoPredict® and Prosigna®
Source: NPJ Breast Cancer. 2021 Feb 12;7:15. doi: 10.1038/s41523-021-00216-w (PMC7881187; doi:10.1038/s41523-021-00216-w)
Supplement: Supplementary file 2 — Supplementary Data 1. [file 41523_2021_216_MOESM2_ESM.xlsx]

## Sheet: Supplementary T5. ERPosHER2Neg
CLID	A1	A2	A3	A4	A5	A6	A7	A8	A9	A10	A11	A12	A13	A14	A15	A16	A17	A18	A19	A20	A21	A22	A23	A24	A25	A26	A27	A28	A29	A30	A31	A32	A33	A34	A35	A36	A37	A38	A39	A40	A41	A42	A43	A44	A45	A46	A47	A48	A49
ACTB	6.078	6.425	6.464	5.533	6.3	6.298	6.409	5.474	6.369	5.637	5.637	6.093	6.101	5.187	6.154	5.791	5.405	6.155	6.17	6.115	6.156	5.822	6.003	6.307	6.46	5.397	5.976	6.902	6.061	6.665	6.697	6.669	5.439	6.357	6.353	6.03	7.629	6.296	5.919	6.495	5.919	5.59	6.42	5.701	6.088	6.734	5.936	6.928	6.453
ACTR3B	-2.188	-1.876	-1.46	-2.987	-1.859	-1.861	-1.166	-1.498	-1.945	-2.344	-1.284	-1.578	-1.644	-1.16	-1.35	-1.311	-1.265	-1.309	-1.5	-0.118	-1.746	-1.433	-1.072	-1.179	-1.521	-1.353	-2.023	-1.586	-1.062	-2.287	-0.956	-1.299	-2.19	-2.353	-1.713	-1.35	-0.586	-1.744	-2.761	-1.512	-1.228	-2.845	-1.042	-1.386	-1.018	-1.784	-1.504	-0.933	-2.092
ANLN	-3.315	-1.481	-3.242	-2.769	-0.548	-2.389	-2.164	-3.124	-4.063	-2.872	-3.243	-3.809	-3.347	-4.203	-3.398	-3.155	-1.994	-3.509	-3.087	-1.029	-3.094	-5.394	-4.669	-3.842	-2.843	-4.521	-2.685	-1.718	-2.86	-4.291	-3.688	-2.442	-3.445	-2.029	-3.647	-3.672	-1.851	-0.908	-2.682	-3.249	-2.1	-2.016	-2.658	-2.15	-3.262	-2.631	-3.795	-1.157	-0.685
BAG1	0.37	-1.387	-0.835	-1.117	-0.802	0.542	0.796	-0.362	0.132	-0.265	-0.603	-0.499	1.959	2.398	-0.157	0.172	0.752	-0.231	0.169	-0.714	-0.422	-0.185	0.349	0.236	0.059	-0.846	-0.722	-0.9	-1.005	0.187	-0.518	-1.148	1.514	-0.646	-0.955	0.202	0.285	-1.314	-0.716	0.573	-0.127	2.196	-0.439	-0.572	0.398	0.05	0.134	-0.589	0.897
BCL2	-1.423	-4.648	-1.609	-3.14	-3.983	-0.989	-3.577	-0.265	-0.892	-0.565	-1.331	-3.973	-1.057	1.094	-0.826	-1.098	-0.887	-1.405	-1.814	-2.072	-3.305	-1.125	-0.115	-0.488	-3.51	-1.419	-3.549	-3.213	-3.786	-2.518	-1.881	-3.298	-0.63	-1.987	-1.091	-0.502	-1.877	-4.78	-1.995	-2.657	-1.329	-3.466	-2.257	-1.952	-0.26	-2.374	-0.322	-3.382	-4.286
BLVRA	0.365	-1.245	-0.985	-1.705	-1.294	-0.547	-0.959	-2.641	-0.12	-0.956	-0.048	-2.617	-0.433	-0.489	-1.36	-1.007	-0.125	-1.676	-0.777	-1.936	-2.445	-1.146	-0.557	-0.842	-0.568	-0.654	-0.507	-1.029	-1.63	0.664	0.505	-0.326	-0.594	-0.147	-0.615	-0.557	-1.019	-2.471	-1.02	0.111	0.547	-1.356	-1.109	-0.41	0.323	-1.677	0.517	-0.795	-1.259
CCNE1	-4.477	-4.223	-3.666	-4.176	-2.386	-5.202	-3.655	-5.181	-5.881	-5.171	-4.823	-4.694	-4.475	-5.417	-4.198	-4.132	-4.903	-4.514	-4.285	-1.146	-5.243	-4.88	-4.291	-4.69	-4.113	-4.87	-2.95	-2.762	-3.403	-4.63	-4.38	-3.508	-4.968	-2.55	-4.898	-4.257	-1.077	0.482	-2.417	-4.139	-3.459	-1.407	-3.587	-3.952	-3.448	-2.922	-4.631	-1.89	0.096
CDC20	-3.89	-1.244	-3.606	-2.462	-1.861	-3.492	-3.63	-3.198	-4.819	-2.504	-3.725	-3.314	-3.788	-4.306	-3.74	-3.532	-3.674	-4.202	-3.472	-1.537	-3.274	-4.295	-4.406	-4.012	-3.488	-4.408	-4.004	-2.473	-1.935	-4.378	-4.466	-3.01	-3.587	-2.206	-3.676	-2.45	-2.38	-1.788	-2.294	-3.767	-2.826	-1.766	-3.112	-1.922	-3.999	-3.068	-4.07	-0.797	-1.016
CDC6	-3.243	-1.079	-3.998	-2.831	-2.027	-3.958	-3.966	-3.773	-4.725	-2.347	-2.978	-4.342	-3.358	-3.403	-3.334	-3.22	-2.194	-3.687	-2.558	-1.865	-3.934	-4.295	-3.532	-4.205	-3.69	-4.106	-0.157	-2.895	-3.224	-3.226	-4.198	-1.129	-3.453	-2.683	-3.618	-2.257	-1.005	-2.677	-1.535	-4.017	-1.08	-1.718	-2.54	-1.67	-2.172	-3.405	-2.508	-1.93	-0.517
CDCA1	-4.974	-5.065	-4.877	-3.474	-4.068	-5.768	-2.308	-4.205	-4.881	-5.38	-4.843	-5.028	-5.358	-5.476	-4.887	-5.291	-4.306	-5.446	-4.319	-2.823	-4.639	-7.202	-6.991	-6.012	-5.51	-6.643	-4.38	-4.612	-4.959	-5.91	-6.911	-5.18	-4.968	-4.012	-4.969	-4.257	-3.475	-3.264	-2.793	-5.32	-2.953	-4.17	-5.302	-3.371	-5.931	-5.137	-5.5	-4.662	-3.426
CDH3	-4.913	-0.864	-4.1	-4.942	-0.61	-2.606	-5.354	-5.855	-5.544	-3.773	-6.599	-4.334	-1.915	-4.739	-6.619	-3.943	-3.648	-3.294	-1.946	0.719	-0.618	-1.632	-1.236	-0.62	-4.113	-5.448	-3.784	-0.187	-1.497	-2.238	-4.103	-2.264	-4.716	-4.07	-2.848	-0.798	0.757	0.34	-3.508	-4.097	-3.438	-2.436	-0.812	-3.136	-3.369	-0.596	-4.936	1.44	-0.349
CENPF	-1.839	-2.13	-2.093	-1.57	-1.804	-1.857	-1.328	-0.962	-1.355	-1.803	-1.908	-2.44	-2.101	-3.333	-1.901	-2.401	-1.848	-2.796	-1.61	0.102	-2.977	-5.202	-3.468	-3.553	-2.003	-3.876	-1.622	-1.787	-2.076	0.178	-3.437	-1.592	-2.429	-1.951	-2.522	-3.257	0.645	-0.734	-1.24	-2.612	-0.853	-0.486	-2.313	-0.988	-3.201	-1.656	-2.373	-1.092	-0.452
CEP55	-3.234	-2.958	-3.057	-2.538	-1.874	-3.713	-1.962	-3.467	-4.466	-2.461	-3.317	-4.096	-3.603	-4.306	-3.466	-3.745	-2.759	-3.861	-3.242	-2.144	-4.259	-4.742	-3.743	-4.205	-3.954	-4.87	-3.137	-3.122	-3.676	-4.163	-4.557	-3.688	-4.112	-1.874	-3.933	-2.935	-0.441	-1.913	-2.123	-3.978	-1.418	-1.521	-3.407	-2.483	-4.181	-3.405	-4.936	-2.178	-1.657
CXXC5	0.449	-1.613	0.516	-0.345	-0.536	-0.033	-0.953	-0.339	0.389	0.398	-0.222	-1.43	-0.424	-0.007	-0.566	-0.45	-0.192	-0.569	-0.176	-2.616	-1.484	-1.319	-0.524	-1.205	-0.792	0.434	-0.2	-1.405	-2.432	-0.242	0.524	-0.543	0.4	0.329	0.043	-0.128	-2.534	-2.028	-0.623	-0.505	0.278	-3.083	-1.732	0.253	0.51	-1.905	0.609	-2.203	-1.598
EGFR	-5.165	-2.513	-3.675	-3.802	-0.853	-2.775	-4.935	-5.208	-4.443	-4.56	-3.522	-6.744	-3.85	-6.476	-4.797	-5.412	-5.004	-4.598	-4.616	-3.792	-4.087	-1.898	-1.532	-1.312	-3.438	-6.35	-5.263	-1.264	-3.297	-4.36	-4.759	-3.779	-5.272	-4.591	-3.933	-1.257	-4.161	-3.513	-5.359	-2.904	-6.246	-2.249	-4.132	-5.43	-5.533	-3.668	-6.216	-3.455	-3.286
ERBB2	-0.174	3.671	-1.623	-1.107	-1.808	-0.59	0.208	-0.969	0.507	0.58	-0.763	-0.309	0.703	-1.495	-0.628	-1.262	-0.717	-0.374	-0.139	-1.278	-0.978	-1.369	-0.925	-0.457	-0.329	-1.132	3.142	-1.751	-2.632	0.89	-1.692	3.654	-1.039	-0.661	-0.767	-0.865	-2.826	-2.476	1.495	-1.056	-1.747	-1.715	-1.475	-0.892	-0.432	-2.696	1.372	-1.157	1.108
ESR1	2.244	-6.384	1.561	0.995	-3.322	-0.373	1.955	-0.013	2.403	0.04	-0.123	-2.882	-0.089	2.997	1.737	0.456	1.616	0.348	1.463	-5.855	-6.436	-2.369	-2.565	-0.205	-1.82	0.571	-5.305	-5.582	-5.599	-1.462	0.999	-5.226	2.462	1.45	0.778	-2.45	-6.684	-7.32	0.057	0.729	0.815	-6.945	-1.698	-0.111	1.142	-4.967	1.352	-5.595	-3.246
EXO1	-3.574	-3.37	-4.505	-3.254	-2.903	-4.221	-2.391	-3.614	-3.939	-3.962	-3.663	-3.505	-3.416	-5.107	-4.188	-4.335	-2.661	-4.491	-3.364	-1.857	-5.128	-6.202	-4.406	-4.69	-4.369	-5.155	-2.599	-3.459	-3.13	-5.432	-5.437	-3.186	-4.697	-2.442	-3.676	-4.257	-1.765	-2.214	-2.258	-3.554	-1.826	-2.384	-3.98	-2.952	-3.999	-3.444	-4.046	-1.905	-2.34
FGFR4	-4.054	-1.838	-3.632	-2.288	-2.534	-1.766	0.867	-2.853	-5.305	-4.031	-6.415	-0.505	-1.627	-4.739	-5.034	-2.838	-4.648	-5.299	-3.51	-2.994	-4.762	-2.136	-2.319	-3.105	-4.784	-4.171	-3.091	-4.9	-4.283	-5.811	-5.126	-1.978	-6.697	-3.935	-4.483	-1.798	-3.877	-2.953	-3.312	-3.526	-4.813	-3.58	-4.747	-4.613	-3.636	-5.216	-3.166	-4.197	-3.158
FOXA1	0.212	-0.729	1.049	0.263	-3.545	-0.53	0.721	1.018	0.427	0.86	1.025	0.335	0.254	2.035	1.064	0.841	0.58	0.597	0.691	-8.357	-4.898	-1.529	-0.54	-0.862	0.216	0.252	-0.04	-1.272	-7.118	0.203	0.025	-0.366	1.128	0.702	0.413	-1.009	-7.099	-8.195	0.06	1.304	0.425	-4.288	-7.717	0.25	0.624	-4.857	1.047	-3.396	-5.953
FOXC1	-4.36	-5.449	-4.545	-5.059	-5.082	-2.971	-4.193	-5.419	-4.202	-4.023	-4.326	-4.973	-4.018	-3.569	-4.393	-4.76	-4.787	-4.413	-3.484	0.108	0.272	-2.88	-2.291	-1.842	-3.905	-5.222	-5.326	-2.275	-2.694	-4.489	-3.972	-4.169	-5.062	-4.558	-4.043	-1.257	-2.344	-0.913	-4.963	-4.139	-4.613	0.371	-2.786	-5.122	-5.437	-0.681	-4.5	-0.201	-1.959
GPR160	0.229	-1.053	-0.648	-0.288	-4.015	0.373	1.869	-0.684	1.856	-0.797	-0.425	0.081	-0.316	-1.136	0.222	-0.915	-0.598	-0.57	0.06	-3.167	-4.784	-2.052	-1.197	-1.488	-1.013	0.531	0.435	-1.722	-3.455	0.154	0.294	-0.549	-0.315	0.161	-0.043	-1.087	-3.258	-2.418	-0.788	1.515	-0.472	-2.057	-3.193	-0.679	0.275	-2.083	0.795	-2.595	-2.233
GUS	-0.616	-0.971	-1.349	-1.602	-2.01	-0.625	-0.679	-1.465	-0.537	-1.076	-0.607	-0.888	-0.541	-0.34	-1.201	-1.259	-1.616	-1.215	-1.109	-1.357	-1.394	-0.19	-1.687	-1.081	-0.879	-1.074	-1.445	-0.816	-1.258	-1.003	-0.509	-0.772	-0.847	-1.619	-1.799	-1.35	-1.436	-0.827	-1.682	-0.272	-0.957	-1.654	-1.563	-0.68	-1.36	-1.497	-0.96	-1.323	-0.735
KIF2C	-5.121	-2.548	-4.67	-3.324	-2.645	-4.677	-5.601	-4.778	-6.374	-3.971	-5.022	-4.613	-5.603	-6.061	-5.568	-5.22	-4.832	-5.825	-4.937	-3.541	-4.946	-6.202	-6.991	-6.012	-4.895	-5.575	-4.494	-3.659	-3.118	-5.258	-5.495	-4.285	-5.038	-3.501	-4.898	-4.257	-3.514	-3.934	-3.934	-6.419	-3.637	-4.076	-5.016	-4.002	-5.437	-4.569	-5.564	-3.273	-3.426
KNTC2	-2.883	-2.594	-3.389	-2.217	-1.529	-3.055	-2.468	-2.619	-3.92	-2.95	-2.844	-4.283	-3.564	-4.28	-3.461	-3.621	-2.994	-4.138	-3.387	-3.313	-3.946	-6.617	-4.991	-6.012	-3.524	-4.703	-2.894	-2.84	-2.628	-3.963	-4.833	-3.103	-3.632	-1.791	-4.246	-4.257	-0.916	-2.947	-2.087	-5.526	-1.968	-0.29	-2.859	-2.143	-3.636	-3.452	-3.834	-1.946	-1.896
KRT14	-3.091	-5.034	-4.02	-4.982	-4.696	0.31	-5.035	-4.685	-6.042	-2.68	-5.097	-5.056	-0.497	-3.228	-4.951	-2.909	-3.792	-3.424	-1.466	-5.418	1.979	1.79	2.378	4.034	-4.524	-4.816	-5.921	-2.933	-2.145	-4.609	-1.847	-3.746	-2.795	-3.364	-1.728	1.563	-1.586	-3.561	-2.724	-2.017	-3.924	5.105	-3.962	-2.834	-5.033	-1.613	-2.309	-4.197	1.411
KRT17	-2.364	-1.2	-3.557	-4.306	0.983	-0.319	-5.899	-5.63	-6.429	-2.962	-5.902	-6.167	-1.265	-4.389	-6.967	-3.881	-4.978	-4.381	-2.478	-5.418	0.72	0.57	0.422	2.016	-4.974	-6.074	-4.645	0.457	0.462	-5.588	-2.646	-4.02	-3.755	-4.246	-3.024	-0.048	-2.777	-0.339	-3.197	-4.056	-6.398	1.209	-4.842	-3.789	-7.584	-1.749	-3.454	-0.577	1.044
KRT5	-3.784	-5.847	-4.21	-6.315	-4.137	-1.053	-5.923	-5.877	-8.907	-3.773	-6.358	-7.552	-3.325	-5.891	-8.256	-5.461	-5.965	-5.403	-4.285	-7.772	-0.86	-0.022	0.8	1.58	-7.539	-7.276	-7.713	-2.147	-1.28	-7.91	-4.15	-5.48	-4.9	-5.094	-3.647	0.101	-4.099	-8.458	-4.498	-5.056	-6.76	1.283	-0.185	-5.652	-9.391	-1.993	-4.597	-5.595	0.444
MAPT	-0.51	-5.143	-0.325	-2.439	-5.035	-1.324	-5.26	0.711	-1.839	-0.026	-1.04	-3.266	-0.8	-4.813	-0.984	-0.642	-2.671	-1.591	-1.893	-2.487	-5.659	-3.394	-2.669	-2.488	-2.333	-1.252	-6.165	-2.563	-4.549	-2.279	-1.168	-5.657	-0.152	-3.967	-0.811	-1.672	-5.099	-4.78	-2.168	-1.751	-1.418	-7.186	-6.717	-1.5	-0.404	-5.944	-0.985	-5.662	-3.052
MDM2	0.534	-0.497	1.377	-0.327	-0.265	0.773	-0.019	0.987	0.236	0.487	-0.097	0.054	0.719	0.353	0.257	0.472	1.563	0.313	0.474	-0.362	-0.472	0.138	0.702	0.603	0.567	1.091	-0.138	-0.441	-1.098	0.517	0.269	0.027	0.271	0.143	0.341	1.028	0.013	-0.522	0.049	0.355	0.711	0.05	0.804	0.122	2.437	0.032	0.544	-0.257	-0.769
MELK	-3.466	-2.784	-4.229	-2.438	-1.85	-3.338	-2.665	-3.451	-4.379	-3.516	-3.684	-3.908	-4.292	-4.203	-3.887	-3.306	-3.084	-4.289	-3.745	-2.1	-4.114	-4.742	-4.291	-2.925	-3.562	-4.925	-2.419	-1.997	-3.008	-3.976	-3.993	-2.951	-4.062	-2.489	-4.647	-2.935	-0.771	-3.21	-2.427	-4.419	-2.649	-1.949	-2.962	-2.249	-3.293	-2.984	-3.958	-1.93	-0.631
MIA	-7.147	-8.307	-8.037	-7.933	-7.452	-4.885	-7.66	-7.695	-8.544	-6.473	-7.396	-9.914	-5.229	-6.739	-8.104	-7.335	-7.891	-8.147	-7.082	-2.327	0.748	-3.202	-2.468	-1.925	-10.124	-9.013	-10.413	-6.466	-1.429	-8.717	-7.08	-7.721	-6.36	-6.753	-5.831	-2.257	-1.055	-1.703	-6.906	-8.226	-6.76	-0.647	-5.444	-7.5	-8.806	-5.013	-8.439	-2.209	-3.631
MKI67	-2.403	-1.591	-2.254	-1.604	-0.695	-2.178	-1.024	-2.093	-2.727	-2.704	-1.915	-2.354	-3.009	-3.618	-3.03	-2.852	-2.579	-3.403	-2.883	-0.266	-3.863	-5.88	-5.669	-4.69	-2.257	-4.276	-1.795	-1.468	-2.975	-3.528	-3.972	-2.904	-2.95	-2.143	-3.933	-2.935	-2.436	-1.894	-1.462	-3.498	-1.009	-0.32	-2.802	-1.783	-3.836	-2.501	-3.424	-1.433	-2.092
MLPH	1.083	-1.036	-0.407	-0.753	-2.645	0.334	1.292	0.944	0.646	-0.783	1.085	0.99	0.682	0.879	0.964	0.233	0.439	0.714	0.645	-5.483	-4.659	-1.529	-0.969	-0.883	-0.47	-0.554	-0.284	-1.794	-4.13	0.322	0.087	0.342	1.259	0.159	0.294	-0.865	-7.684	-4.757	-0.995	1.874	-0.786	-3.891	-3.152	0.698	-0.776	-4.163	1.948	-4.197	-2.871
MMP11	-0.106	1.326	0.609	1.782	-1.362	0.175	-2.463	-0.702	0.987	0.291	0.56	-3.415	-0.7	-2.203	2.391	0.223	1.014	1.565	1.432	-3.256	0.303	-4.617	-5.406	-4.69	0.08	-0.044	0.18	2.497	-0.134	3.127	0.324	0.927	-0.082	-0.463	0.227	-3.672	-2.576	-1.774	1.103	-3.612	-1.54	-1.945	0.404	-1.049	0.444	0.849	-1.197	-0.195	-2.517
MRPL19	-1.023	-0.844	-1.216	-1.669	-1.112	-1.934	-1.462	-1.543	-1.43	-2.023	-1.077	-1.638	-0.862	-0.95	-0.977	-1.546	-1.114	-1.513	-1.042	-0.909	-1.52	-1.381	-1.236	-1.397	-1.558	-1.67	-0.842	-1.659	-1.674	-0.899	-1.195	-0.888	-1.093	-1.253	-1.676	-1.257	-1.25	-1.246	-1.314	-0.946	-1.068	-1.545	-1.206	-1.678	-0.992	-1.272	-1.169	-1.337	-0.839
MYC	0.386	-0.916	0.678	-0.381	0.309	1.891	-3.318	1.041	-1.052	1.784	-1.726	-3.277	0.658	0.563	-1.675	0.675	0.713	-0.699	0.009	2.135	0.15	1.21	1.269	2.214	1.006	-0.749	-3.189	-0.039	1.43	-0.971	-0.962	-1.956	0.284	-0.845	0.598	2.211	1.551	1.551	1.229	-0.66	0.573	1.28	0.758	0.359	0.801	0.014	-1.536	0.462	1.128
NAT1	-2.564	-6.046	-4.242	-2.161	-6.4	-3.257	-1.736	-0.278	0.303	-0.488	-0.206	-0.92	1.185	-4.506	0.991	-0.001	1.537	0.458	-1.237	-6.418	-6.305	-5.394	-5.406	-3.427	-4.466	-2.468	-3.336	-4.509	-6.703	-1.596	0.364	-5.031	1.008	-0.314	-3.618	-3.257	-4.362	-5.873	-0.972	1.984	-2.512	-5.186	-5.132	-0.997	0.72	-5.137	0.394	-5.197	-6.719
ORC6L	-3.801	-3.836	-3.715	-4.578	-2.355	-5.128	-3.115	-5.249	-5.648	-4.857	-4.971	-4.597	-5.714	-4.974	-5.426	-5.126	-4.169	-5.825	-4.497	-2.295	-4.353	-5.617	-6.991	-6.012	-4.424	-5.739	-3.214	-3.699	-4.13	-4.811	-5.174	-3.261	-5.453	-2.509	-4.767	-4.257	-2.069	-2.725	-3.18	-5.641	-2.459	-3.091	-4.395	-2.971	-4.303	-4.315	-4.936	-2.845	-3.683
PGR	-3.913	-7.4	-0.102	-1.688	-7.082	-3.293	-6.923	-0.411	-5.907	-0.709	-0.475	-8.198	-0.4	-0.168	-1.768	-0.445	0.305	-0.993	-5.522	-8.62	-5.543	-4.202	-2.821	-3.105	-4.217	-1.645	-7.091	-5.997	-6.324	-3.21	-1.727	-6.322	2.65	-6.477	0.169	-1.45	-7.099	-7.079	-1.875	-5.419	-1.529	-7.838	-6.395	-2.862	-0.427	-5.622	-3.631	-6.733	-7.233
PHGDH	-3.404	-1.237	-1.692	-1.514	0.301	-2.183	-1.769	-4.743	-3.105	-5.336	-1.491	-0.888	-3.577	-3.602	-2.366	-2.929	-1.905	-2.965	-2.45	-1.742	-0.505	-0.954	-0.078	-0.368	-2.78	-1.955	-1.899	-1.507	-0.591	-3.405	0.114	-0.408	-1.847	-4.772	-1.873	-0.048	-1.534	-1.532	-2.103	-3.445	-0.308	0.139	-0.884	-3.857	-0.8	0.109	-2.581	1.019	-0.848
PSMC4	-1.221	-1.777	-1.669	-1.391	-1.357	-1.581	-1.045	-1.642	-1.45	-1.671	-1.792	-1.769	-1.751	-1.058	-1.168	-1.463	-1.224	-1.146	-1.016	-1.081	-1.874	-1.662	-1.565	-1.764	-1.771	0.165	-0.964	-1.505	-2.211	-0.99	-1.481	-1.643	-1.185	-0.843	-1.146	-1.087	-1.417	-1.84	-0.764	-1.261	-0.895	-1.099	-1.407	-1.23	-1.577	-1.113	-1.286	-1.361	-1.948
PTTG1	-2.363	-1.733	-2.044	-1.116	-0.109	-2.431	-2.387	-3.06	-3.133	-1.927	-3.317	-2.484	-2.842	-2.602	-2.36	-1.975	-1.022	-2.199	-1.914	-0.952	-3.498	-4.295	-3.406	-3.427	-2.33	-2.914	-1.494	-1.376	-2.115	-2.625	-2.921	-1.241	-2.099	-1.535	-2.291	-2.257	-0.394	-1.197	-0.648	-3.249	-0.682	0.578	-2.235	-1.388	-2.363	-1.916	-2.029	-1.241	-0.71
PUM1	-1.615	-1.484	-0.9	-0.849	-1.341	-0.518	-0.31	-0.895	-1.055	-0.597	-1.108	-0.845	-1.322	-1.084	-1.25	-1.306	-1.493	-1.453	-1.399	-0.83	-1.005	-1.042	-0.483	-0.536	-0.88	-1.8	-1.901	-1.047	-1.03	-1.396	-1.183	-1.376	-1.141	-1.114	-0.783	-0.733	-2.114	-1.803	-1.903	-2.118	-2.398	-1.634	-1.201	-1.601	-1.469	-1.039	-1.269	-1.455	-1.619
RPLP0	2.681	2.859	3.448	2.342	3.228	3.987	3.425	3.613	2.524	3.499	3.094	3.106	4.426	3.117	3.591	3.998	4.065	3.681	3.49	3.494	2.926	3.47	4.166	3.96	2.843	3.052	3.178	3.096	3.897	3.567	3.849	2.854	3.551	3.003	3.893	4.71	4.438	3.076	4.033	3.896	4.682	3.628	3.587	3.194	4.31	3.34	3.755	3.239	3.607
RRM2	-1.357	-0.147	-1.523	-0.604	0.362	-1.215	-0.341	-1.615	-1.742	-1.131	-0.469	-0.077	-1.654	-2.403	-1.895	-1.695	-0.931	-2.089	-1.125	-0.821	-2.659	-4.501	-3.599	-3.427	-1.579	-1.885	0.275	-0.338	-1.59	-1.737	-2.058	-0.572	-1.625	0.737	-2.751	-2.45	-1.618	-0.651	-0.214	-1.695	-0.565	-0.417	-2.188	-0.423	-2.558	-2.169	-1.532	-0.318	-0.347
SF3A1	-1.341	-1.37	-1.387	-1.091	-1.601	-1.43	-2.107	-1.046	-1.04	-0.595	-0.795	-0.9	-1.252	-0.624	-0.918	-1.233	-1.112	-1.099	-0.901	-1.462	-0.768	-0.809	-0.421	-0.842	-1.338	-1.713	-0.737	-1.099	-1.023	-1.56	-1.342	-0.754	-0.554	-0.921	-0.725	-0.35	-1.283	-1.73	-1.249	-0.711	-1.162	-1.563	-1.039	-1.155	-1.184	-1.114	-1.358	-0.664	-1.598
SFRP1	-4.45	-5.914	-3.64	-4.535	-3.402	-0.205	-6.102	-4.148	-4.007	-3.56	-3.94	-6.613	-0.974	-4.974	-5.967	-3.328	-3.674	-3.081	-4.19	-2.023	-0.309	1.485	1.857	1.716	-3.593	-6.276	-6.413	-1.252	0.356	-5.133	-1.79	-3.31	-2.95	-4.155	-1.42	2.29	-3.64	0.357	-5.18	-1.505	-4.246	1.504	-4.193	-4.347	-5.999	-0.842	-5.323	0.483	-2.202
SLC39A6	2.063	-0.779	0.344	-0.944	-0.022	2.081	-0.069	1.44	3.907	2.688	3.122	-0.3	2.192	1.926	2.274	0.476	2.919	1.764	1.339	-0.25	-0.449	-0.319	0.579	0.158	0.473	3.649	-0.019	-0.912	-1.703	1.204	1.044	-1.499	4.828	1.843	2.115	1.387	-0.56	-1.585	1.18	0.622	3.309	-1.609	-1.149	2.939	1.141	-0.627	3.321	-1.127	-1.375
TFRC	-1.191	-0.94	-1.221	0.19	-0.093	-1.852	-1.958	-0.757	-1.568	-1.176	-1.651	-1.299	-2.11	-2.326	-2.036	-0.899	-0.938	-1.227	-2.008	-1.762	-0.417	-1.587	-1.706	-1.284	-0.735	-0.552	-1.265	-1.482	-0.385	-1.866	-2.058	-1.849	-2.18	-1.469	-1.342	-1.672	-0.748	0.403	-0.648	-2.107	-1.25	0.488	-1.137	-0.577	-1.262	-1.627	-1.313	-1.396	-0.728
TMEM45B	-3.087	-2.11	-6.679	-3.22	-5.166	-2.979	-5.075	-5.989	-3.354	-3.962	-5.226	-4.198	-4.577	-5.974	-4.726	-4.528	-8.213	-3.854	-3.195	-7.242	-7.828	-3.202	-4.291	-4.012	-3.495	-4.983	-3.769	-4.347	-7.025	-2.258	-6.911	-2.688	-6.552	-6.477	-5.831	-4.257	-7.099	-6.532	-4.963	-3.296	-7.983	-4.691	-9.302	-7.363	-6.931	-6.857	-4.093	-6.247	-7.233
TYMS	-1.003	-2.626	-1.726	-0.683	0.109	-0.882	-0.966	-0.328	-2.373	-0.746	-1.077	-2.639	-1.668	-1.891	-1.885	-1.796	-1.193	-1.989	-1.367	-1.92	-1.871	-3.742	-2.991	-3.105	-2.042	-3.078	-1.472	-0.695	-0.952	-2.423	-3.481	-2.155	-2.341	-0.438	-2.509	-2.257	0.884	-1.513	-0.663	-3.118	-0.327	0.912	-1.975	-0.401	-1.677	-2.025	-1.593	-0.466	-0.762
UBE2C	-1.203	-2.168	-2.119	-0.909	0.348	-2.207	-1.838	-1.4	-3.59	-1.778	-2.404	-1.939	-2.173	-3.072	-2.487	-2.409	-0.913	-2.876	-2.715	-0.169	-2.595	-4.617	-4.406	-3.553	-2.4	-2.553	-0.844	-1.031	-1.436	-2.657	-3.299	-1.379	-2.379	-0.299	-2.081	-2.45	0.161	-0.526	-0.305	-3.445	0.222	-0.608	-2.117	-0.076	-2.172	-2.052	-1.963	-0.967	0.208
UBE2T	-3.007	-3.521	-3.269	-3.408	-2.664	-4.189	-2.838	-3.77	-4.869	-3.391	-4.16	-3.642	-2.729	-3.522	-3.652	-3.255	-2.77	-3.789	-2.92	-0.374	-4.6	-5.617	-4.532	-4.69	-3.839	-5.575	-2.966	-3.836	-3.758	-4.835	-4.723	-2.741	-3.453	-2.743	-3.618	-3.672	-0.82	-2.093	-2.368	-3.672	-1.154	-2.393	-3.547	-2.038	-3.314	-3.764	-3.166	-2.228	-1.98
[truncated: 180 more columns]
